# Supplementary material for: High M2-TAM Infiltration and STAT3/NF-κB Signaling Pathway as a Predictive Factor for Tumor Progression and Death in Cervical Cancer
Source: Cancers (Basel). 2024 Jul 9;16(14):2496. doi: 10.3390/cancers16142496 (PMC11275153; doi:10.3390/cancers16142496)
Supplement: Supplementary file 1 [file cancers-16-02496-s001.zip]

Archive with 1 entries (1 files):
- cancers-3069441-supplementary.pdf
